# Supplementary material for: A Novel Glycoside Hydrolase DogH Utilizing Soluble Starch to Maltose Improve Osmotic Tolerance in Deinococcus radiodurans
Source: Int J Mol Sci. 2023 Feb 8;24(4):3437. doi: 10.3390/ijms24043437 (PMC9967864; doi:10.3390/ijms24043437)
Supplement: Supplementary file 1 [file ijms-24-03437-s001.zip]

Archive with 1 entries (1 files):
- Supplementary Material-ijms 2153743.pdf
